# Supplementary material for: Hybridity has a greater effect than paternal genome dosage on heterosis in sugar beet (Beta vulgaris)
Source: BMC Plant Biol. 2018 Jun 15;18:120. doi: 10.1186/s12870-018-1338-x (PMC6003118; doi:10.1186/s12870-018-1338-x)
Supplement: Supplementary file 3 — Full data set tables. All data recorded in analysis of seed and fruit traits, seed cross-sections, and agronomic and root quality traits are displayed herein. (XLSX 94 kb). [file 12870_2018_1338_MOESM3_ESM.xlsx]

## Sheet: Sheet1
Data set tables
Fruit and seed characteristics
Seed cross-sections
Agronomic and root quality traits

## Sheet: Fruit and seed traits
	Replicate	No. dead seeds	No. alive seeds	Total no. seeds	% alive	No. monogerm fruits	No. multigerm fruits	Total no. fruits	% monogermity	Seed size (mg)	Fruit weight (mg)	Seed:Fruit wt. ratio											Seed:Fruit wt. ratio
2x DH (A)	1	21	31	52	59.6154	0	24	24	0	2.38636	13.9802	0.188174								0.0139802			0.170696
	2	24	35	59	59.322	1	24	25	4	2.43333	13.241	0.284161								0.013241			0.183773
	3	25	36	61	59.0164	1	24	25	4	2.47	12.6646	0.22773								0.0126646			0.195032
	4	20	36	56	64.2857	0	25	25	0	2.50432	12.5785	0.233107								0.0125785			0.199096
F1 2x hybrid (A)	1	0	28	28	100	25	1	26	96.1538	3.54	7.21154	0.524795								0.00721154
	2	1	25	26	96.1538	26	0	26	100	3.224	6.996	0.494787								0.006996
	3	0	25	25	100	25	0	25	100	3.628	7.984	0.481908								0.007984
	4	1	25	26	96.1538	25	0	25	100	3.2087	6.425	0.516133								0.006425
4x (A)	1	43	14	57	24.5614	1	25	26	3.84615	2.51429	23.7447	0.130396								0.0237447
	2	34	17	51	33.3333	1	25	26	3.84615	2.62308	21.393	0.0966903								0.021393
	3	61	5	66	7.57576	0	25	25	0	2.725	22.946	0.115125								0.022946
	4	37	12	49	24.4898	6	19	25	24	2.83636	20.3882	0.00884931								0.0203882
F1 3x hybrid (A)	1	6	20	26	76.9231	1	25	26	3.84615	3.165	7.98462	0.435565								0.00798462
	2	5	26	31	83.871	2	24	26	7.69231	3.4425	9.35208	0.368648								0.00935208
	3	8	18	26	69.2308	24	1	25	96	3.44706	9.41765	0.389258								0.00941765
	4	7	18	25	72	24	1	25	96	3.175	8.87857	0.355532								0.00887857
2x DH (B)	1	18	35	53	66.0377	0	25	25	0	2.55635	9.06267	0.295883								0.00906267
	2	13	44	57	77.193	0	26	26	0	2.57692	9.24423	0.375665								0.00924423
	3	15	38	53	71.6981	0	25	25	0	2.75764	9.51067	0.321683								0.00951067
	4	16	34	50	68	0	25	25	0	2.63413	8.84931	0.302772								0.00884931
F1 2x hybrid (B)	1	1	24	25	96	25	0	25	100	3.27917	6.32917	0.538578								0.00632917
	2	2	23	25	92	24	1	25	96	3.20652	6.88846	0.439455								0.00688846
	3	0	25	25	100	25	0	25	100	3.088	6.748	0.47179								0.006748
	4	1	24	25	96	25	0	25	100	3.01739	6.2	0.50143								0.0062
4x (B)	1	46	7	53	13.2075	0	25	25	0	2.35	8.96147	0.283134								0.00896147
	2	44	8	52	15.3846	0	25	25	0	1.8	13.028	0.128966								0.013028
	3	40	8	48	16.6667	0	23	23	0	2.75	14.85	0.139272								0.01485
	4	44	7	51	13.7255	0	26	26	0	2.00833	14.8778	0.113743								0.0148778
F1 3x hybrid (B)	1	5	20	25	80	25	0	25	100	3.265	10.3429	0.349145								0.0103429
	2	6	20	26	76.9231	26	0	26	100	3.44211	9.72727	0.37196								0.00972727
	3	8	17	25	68	3	22	25	12	3.645	10.465	0.368904								0.010465
	4	8	17	25	68	24	1	25	96	3.45882	10.3176	0.358063								0.0103176
2x hybrid ('Tester 1')	1	0	29	29	100	21	4	25	84	3.326	7.796	0.458428								0.007796
	2	8	21	29	72.4138	21	4	25	84	3.3381	6.94783	0.482327								0.00694783
	3	2	24	26	92.3077	23	2	25	92	3.3875	7.902	0.443669								0.007902
	4	2	24	26	92.3077	24	1	25	96	3.50833	10.7	0.500555								0.0107
4x hybrid (C )	1	13	51	64	79.6875	0	25	25	0	3.24306	19.1225	0.327638								0.0191225
	2	18	57	75	76	0	25	25	0	3.60072	22.3563	0.166386								0.0223563
	3	24	48	72	66.6667	0	25	25	0	3.71597	20.4769	0.193444								0.0204769
	4	17	57	74	77.027	0	25	25	0	3.71933	22.279	0.180705								0.022279
F1 3x hybrid (C)	1	0	25	25	100	25	0	25	100	4.464	10.684	0.437191								0.010684
	2	0	26	26	100	26	0	26	100	4.36154	9.96	0.441191								0.00996
	3	0	25	25	100	25	0	25	100	4.264	9.552	0.453429								0.009552
	4	0	25	25	100	25	0	25	100	4.456	10.172	0.440617								0.010172
2x hybrid ('Tester 2')	1	5	21	26	80.7692	24	1	25	96	3.25	17.574	0.197107								0.017574
	2	2	25	27	92.5926	24	2	26	92.3077	3.3125	19.1981	0.188907								0.0191981
	3	1	25	26	96.1538	24	1	25	96	3.078	3.20208	0.016016								0.00320208
	4	2	24	26	92.3077	24	1	25	96	3.55	18.814	0.198904								0.018814
4x hybrid (D)	1	15	56	71	78.8732	2	24	26	7.69231	4.53267	22.2433	0.214074								0.0222433
	2	18	37	55	67.2727	1	24	25	4	4.48267	20.724	0.247078								0.020724
	3	13	46	59	77.9661	1	24	25	4	4.77917	21.1771	0.256295								0.0211771
	4	15	56	71	78.8732	0	25	25	0	4.88993	25.6725	0.19852								0.0256725
F1 3x hybrid (D)	1	0	25	25	100	25	0	25	100	3.108	7.524	0.510141								0.007524
	2	0	25	25	100	25	0	25	100	3.288	7.996	0.516505								0.007996
	3	0	26	26	100	25	0	25	100	3.236	7.99167	0.52817								0.00799167
	4	0	25	25	100	25	0	25	100	3.06	7.712	0.513984								0.007712
2x hybrid ('Tester 3')	1	5	30	35	85.7143	9	16	25	36	2.68333	9.204	0.353056								0.009204
	2	5	25	30	83.3333	20	5	25	80	2.89375	9.588	0.331498								0.009588
	3	2	26	28	92.8571	21	4	25	84	2.97174	9.89417	0.426511								0.00989417
	4	3	27	30	90	21	4	25	84	2.85	10.5125	0.284872								0.0105125

## Sheet: Seed cross-sections
2x DH (A)
Sample number		area µm²	Mean	Min	Max	area in mm²
1	embryo	3.80707e+06	200.624	20	252	3.80707
	perisperm	1.553e+06	228.632	63	246	1.553
2	embryo	3.98395e+06	116.141	11	214	3.98395
	perisperm	1.53611e+06	148.559	11	214	1.53611
3	embryo	3.4412e+06	140.192	14	211	3.4412
	perisperm	1.37654e+06	184.657	47	211	1.37654
4	embryo	4.64537e+06	135.219	3	212	4.64537
	perisperm	1.40697e+06	183.015	60	210	1.40697
5	embryo	3.83027e+06	145.248	14	204	3.83027
	perisperm	1.0969e+06	178.086	45	204	1.0969
6	embryo	2.68978e+06	136.39	4	221	2.68978
	perisperm	852593	161.242	17	197	0.852593
7	embryo	4.49845e+06	133.853	10	213	4.49845
	perisperm	1.35268e+06	175.682	54	213	1.35268
8	embryo	3.69615e+06	151.815	13	212	3.69615
	perisperm	1.17775e+06	186.613	43	209	1.17775
9	embryo	3.39337e+06	137.111	11	235	3.39337
	perisperm	961989	162.515	49	203	0.961989
10	embryo	3.75906e+06	127.565	12	211	3.75906
	perisperm	1.40106e+06	152.448	29	185	1.40106
11	embryo	4.5362e+06	199.539	1	255	4.5362
	perisperm	1.39296e+06	229.36	72	249	1.39296
12	embryo	3.69954e+06	194.266	22	255	3.69954
	perisperm	854498	234.767	83	255	0.854498
13	embryo	4.80857e+06	171.273	26	253	4.80857
	perisperm	1.29995e+06	217.465	50	253	1.29995
14	embryo	4.04983e+06	207.531	10	255	4.04983
	perisperm	1.26632e+06	229.023	59	255	1.26632
15	embryo	4.31652e+06	184.991	6	255	4.31652
	perisperm	1.22931e+06	235.159	95	250	1.22931
16	embryo	4.58231e+06	198.955	20	254	4.58231
	perisperm	1.36989e+06	233.379	79	254	1.36989
17	embryo	4.10101e+06	212.066	2	255	4.10101
	perisperm	1.31e+06	239.915	76	255	1.31
18	embryo	3.51241e+06	197.469	22	255	3.51241
	perisperm	1.05367e+06	216.081	25	255	1.05367
19	embryo	3.55339e+06	198.738	2	255	3.55339
	perisperm	903707	240.378	86	255	0.903707
20	embryo	3.77249e+06	204.894	5	255	3.77249
	perisperm	1.46655e+06	234.85	45	255	1.46655
21	embryo	3.88346e+06	206.555	10	255	3.88346
	perisperm	1.19344e+06	232.454	90	255	1.19344
22	embryo	3.55154e+06	201.191	14	255	3.55154
	perisperm	954789	228.443	34	255	0.954789
23	embryo	3.51082e+06	207.129	17	255	3.51082
	perisperm	1.22917e+06	241.721	51	255	1.22917
24	embryo	3.31816e+06	194.501	19	254	3.31816
	perisperm	1.05915e+06	223.063	15	253	1.05915
25	embryo	4.3937e+06	205.252	6	255	4.3937
	perisperm	1.57838e+06	245.12	118	255	1.57838
26	embryo	4.35753e+06	207.707	31	255	4.35753
	perisperm	1.30048e+06	234.28	61	255	1.30048
27	embryo	4.25106e+06	203.207	31	255	4.25106
	perisperm	1.01657e+06	245.153	160	253	1.01657
28	embryo	3.5913e+06	200.42	4	255	3.5913
	perisperm	795881	230.214	66	255	0.795881
29	embryo	3.13702e+06	215.567	20	255	3.13702
	perisperm	1.16716e+06	232.384	160	252	1.16716
30	embryo	3.09907e+06	217.009	40	255	3.09907
	perisperm	973650	238.891	40	255	0.97365
F1 2x hybrid (A)
Sample number		area µm²	Mean	Min	Max	area in mm²
1	embryo	4.95066e+06	173.496	14	245	4.95066
	perisperm	2.03682e+06	215.182	27	241	2.03682
2	embryo	5.58297e+06	183.678	24	245	5.58297
	perisperm	1.80905e+06	210.685	56	229	1.80905
3	embryo	3.82898e+06	150.214	6	236	3.82898
	perisperm	1.25213e+06	174.829	33	208	1.25213
4	embryo	4.90685e+06	124.414	8	214	4.90685
	perisperm	1.86768e+06	145.494	24	168	1.86768
5	embryo	4.7393e+06	123.497	8	189	4.7393
	perisperm	1.57854e+06	149.408	18	176	1.57854
6	embryo	4.94141e+06	123.953	10	225	4.94141
	perisperm	1.97119e+06	148.743	13	213	1.97119
7	embryo	5.27981e+06	133.655	13	214	5.27981
	perisperm	1.99055e+06	159.612	31	198	1.99055
8	embryo	5.66284e+06	119.583	10	182	5.66284
	perisperm	2.08463e+06	145.145	28	167	2.08463
9	embryo	4.76224e+06	122.666	8	198	4.76224
	perisperm	1.79429e+06	139.273	21	184	1.79429
10	embryo	5.52234e+06	121.633	6	213	5.52234
	perisperm	2.01841e+06	151.29	21	207	2.01841
11	embryo	3.9003e+06	200.433	13	253	3.9003
	perisperm	1.55626e+06	235.743	18	253	1.55626
12	embryo	5.31649e+06	188.88	14	255	5.31649
	perisperm	2.01433e+06	222.592	88	237	2.01433
13	embryo	4.14432e+06	206.997	5	255	4.14432
	perisperm	1.38099e+06	239.178	51	255	1.38099
14	embryo	6.08614e+06	191.467	12	247	6.08614
	perisperm	2.22974e+06	230.836	77	246	2.22974
15	embryo	4.81754e+06	175.416	11	249	4.81754
	perisperm	2.07587e+06	215.172	39	249	2.07587
16	embryo	4.17218e+06	163.598	8	239	4.17218
	perisperm	1.59654e+06	200.48	27	239	1.59654
17	embryo	4.4129e+06	162.881	10	233	4.4129
	perisperm	1.85741e+06	206.034	29	233	1.85741
18	embryo	4.02515e+06	156.97	9	218	4.02515
	perisperm	1.54767e+06	194.997	26	218	1.54767
19	embryo	4.90503e+06	104.414	3	180	4.90503
	perisperm	1.80265e+06	144.386	15	180	1.80265
20	embryo	5.03497e+06	131.529	7	227	5.03497
	perisperm	1.79402e+06	151.098	30	174	1.79402
21	embryo	3.74342e+06	146.993	7	221	3.74342
	perisperm	1.12278e+06	201.196	88	220	1.12278
22	embryo	4.37173e+06	149.38	3	234	4.37173
	perisperm	1.91614e+06	188.773	10	220	1.91614
23	embryo	4.53122e+06	179.693	8	245	4.53122
	perisperm	1.34891e+06	205.295	30	233	1.34891
24	embryo	4.84105e+06	166.236	16	234	4.84105
	perisperm	1.46875e+06	206.617	118	234	1.46875
25	embryo	5.04795e+06	153.005	7	224	5.04795
	perisperm	1.93082e+06	192.624	26	215	1.93082
26	embryo	4.17743e+06	139.435	4	224	4.17743
	perisperm	1.45653e+06	182.599	26	208	1.45653
27	embryo	3.69282e+06	134.343	4	217	3.69282
	perisperm	1.19896e+06	186.04	37	207	1.19896
28	embryo	3.7091e+06	128.637	10	207	3.7091
	perisperm	1.63393e+06	153.363	46	207	1.63393
29	embryo	4.38601e+06	139.399	9	208	4.38601
	perisperm	1.59623e+06	177.162	21	204	1.59623
30	embryo	4.50182e+06	128.302	9	199	4.50182
	perisperm	1.71235e+06	161.542	27	192	1.71235
4x (A)
Sample number		area µm²	Mean	Min	Max	area in mm²
1	embryo	4.90393e+06	200.796	23	254	4.90393
	perisperm	1.75287e+06	238.292	68	254	1.75287
2	embryo	4.28605e+06	116.58	8	195	4.28605
	perisperm	1.84785e+06	165.26	23	195	1.84785
3	embryo	3.58129e+06	123.404	9	215	3.58129
	perisperm	1.48989e+06	156.797	24	192	1.48989
4	embryo	3.81712e+06	141.788	14	241	3.81712
	perisperm	891892	172.2	24	217	0.891892
5	embryo	4.32577e+06	134.916	11	232	4.32577
	perisperm	1.28439e+06	176.071	19	232	1.28439
6	embryo	3.28619e+06	151.495	16	227	3.28619
	perisperm	1.07544e+06	166.006	22	195	1.07544
7	embryo	5.00172e+06	121.692	10	197	5.00172
	perisperm	1.87507e+06	154.23	13	193	1.87507
8	embryo	4.53946e+06	139.107	16	208	4.53946
	perisperm	1.79983e+06	175.128	32	208	1.79983
9	embryo	5.01374e+06	143.585	13	216	5.01374
	perisperm	1.62439e+06	177.914	32	206	1.62439
10	embryo	4.08861e+06	99.64	9	190	4.08861
	perisperm	1.46197e+06	138.273	38	166	1.46197
	embryo	3.11495e+06	202.279	17	254	3.11495
	perisperm	1.11575e+06	227.539	87	254	1.11575
	embryo	4.15964e+06	197.898	7	255	4.15964
	perisperm	885297	224.609	60	255	0.885297
	embryo	4.1695e+06	211.955	7	255	4.1695
	perisperm	1.41148e+06	243.936	121	253	1.41148
	embryo	3.84216e+06	201.727	3	255	3.84216
	perisperm	785908	238.02	92	253	0.785908
	embryo	4.10338e+06	218.254	5	255	4.10338
	perisperm	1.23956e+06	242.234	40	255	1.23956
	embryo	3.78941e+06	215.271	34	255	3.78941
	perisperm	1.03947e+06	228.236	69	255	1.03947
	embryo	4.32155e+06	210.902	0	255	4.32155
	perisperm	1.1505e+06	242.115	45	255	1.1505
	embryo	5.03588e+06	199.277	3	255	5.03588
	perisperm	1.72524e+06	229.556	66	255	1.72524
	embryo	4.50494e+06	195.078	15	255	4.50494
	perisperm	1.31408e+06	233.54	47	255	1.31408
	embryo	4.46238e+06	192.755	7	255	4.46238
	perisperm	1.7273e+06	227.832	71	250	1.7273
	embryo	4.29001e+06	220.894	17	255	4.29001
	perisperm	1.79358e+06	248.211	84	255	1.79358
	embryo	3.9179e+06	196.835	7	254	3.9179
	perisperm	1.18997e+06	244.782	43	254	1.18997
	embryo	4.44425e+06	216.823	35	255	4.44425
	perisperm	1.58142e+06	245.142	51	255	1.58142
	embryo	4.65251e+06	209.927	13	255	4.65251
	perisperm	1.75608e+06	241.223	94	255	1.75608
	embryo	4.26608e+06	202.408	9	255	4.26608
	perisperm	1.58563e+06	241.103	46	255	1.58563
	embryo	4.33332e+06	220.846	13	255	4.33332
	perisperm	1.88951e+06	239.987	49	255	1.88951
	embryo	3.90688e+06	222.502	26	255	3.90688
	perisperm	1.40879e+06	243.931	102	254	1.40879
	embryo	3.44772e+06	214.088	20	254	3.44772
	perisperm	1.30233e+06	236.142	51	253	1.30233
	embryo	3.77232e+06	205.642	15	255	3.77232
	perisperm	1.09129e+06	215.285	79	251	1.09129
	embryo	3.57682e+06	216.44	31	255	3.57682
	perisperm	922711	244.58	84	254	0.922711
F1 3x hybrid (A)
Sample number		area µm²	Mean	Min	Max	area in mm²
1	embryo	5.52122e+06	109.212	1	161	5.52122
	perisperm	1.58338e+06	135.904	39	161	1.58338
2	embryo	5.43474e+06	106.953	10	164	5.43474
	perisperm	1.88314e+06	139.788	47	164	1.88314
3	embryo	5.39486e+06	115.29	8	166	5.39486
	perisperm	1.54271e+06	139.064	21	166	1.54271
4	embryo	4.6704e+06	116.539	7	216	4.6704
	perisperm	1.67766e+06	143.767	31	180	1.67766
5	embryo	4.17903e+06	126.079	10	182	4.17903
	perisperm	1.14446e+06	154.842	41	182	1.14446
6	embryo	3.97423e+06	131.979	12	212	3.97423
	perisperm	1.66826e+06	163.649	48	188	1.66826
7	embryo	4.26298e+06	131.506	8	222	4.26298
	perisperm	1.98391e+06	153.261	35	180	1.98391
8	embryo	4.47803e+06	122.451	9	214	4.47803
	perisperm	1.42238e+06	147.806	15	214	1.42238
9	embryo	4.11042e+06	112.893	10	199	4.11042
	perisperm	1.47709e+06	145.006	15	177	1.47709
10	embryo	4.81756e+06	121.107	10	234	4.81756
	perisperm	1.70171e+06	149.482	22	184	1.70171
11	embryo	2.86163e+06	180.747	9	251	2.86163
	perisperm	1.09239e+06	234.254	55	251	1.09239
12	embryo	5.25732e+06	156.032	11	217	5.25732
	perisperm	2.30897e+06	194.931	23	217	2.30897
13	embryo	4.37017e+06	122.904	1	203	4.37017
	perisperm	1.31031e+06	175.955	18	198	1.31031
14	embryo	4.31906e+06	131.998	13	199	4.31906
	perisperm	1.53546e+06	172.091	18	199	1.53546
15	embryo	4.0492e+06	129.173	6	222	4.0492
	perisperm	1.48481e+06	170.737	17	222	1.48481
16	embryo	3.60234e+06	127.651	11	211	3.60234
	perisperm	1.47598e+06	151.186	13	211	1.47598
17	embryo	5.29465e+06	125.102	9	194	5.29465
	perisperm	2.13926e+06	162.756	38	194	2.13926
18	embryo	4.49881e+06	129.511	1	227	4.49881
	perisperm	1.57461e+06	154.623	18	218	1.57461
19	embryo	4.39185e+06	121.443	1	203	4.39185
	perisperm	1.75998e+06	160.354	4	185	1.75998
20	embryo	4.66452e+06	111.627	6	207	4.66452
	perisperm	1.5277e+06	151.352	10	180	1.5277
21	embryo	6.14147e+06	117.365	0	216	6.14147
	perisperm	1.87204e+06	150.886	28	216	1.87204
22	embryo	5.2785e+06	122.614	12	183	5.2785
	perisperm	2.30027e+06	157.427	32	183	2.30027
23	embryo	5.65605e+06	123.621	0	230	5.65605
	perisperm	1.96727e+06	158.532	21	230	1.96727
24	embryo	5.04057e+06	127.42	6	201	5.04057
	perisperm	1.65571e+06	162.476	38	193	1.65571
25	embryo	4.40181e+06	130.617	7	222	4.40181
	perisperm	1.58527e+06	164.217	26	222	1.58527
26	embryo	4.10982e+06	104.335	3	203	4.10982
	perisperm	1.36128e+06	132.475	31	166	1.36128
27	embryo	5.35343e+06	153.559	1	227	5.35343
	perisperm	1.91093e+06	194.333	38	223	1.91093
28	embryo	5.48704e+06	153.524	14	223	5.48704
	perisperm	1.96551e+06	181.07	62	204	1.96551
29	embryo	4.50211e+06	126.656	3	216	4.50211
	perisperm	1.18654e+06	172.51	21	216	1.18654
30	embryo	3.92153e+06	129.428	7	229	3.92153
	perisperm	1.22513e+06	166.401	55	199	1.22513
2x DH (B)
Sample number		area µm²	Mean	Min	Max	area in mm²
1	embryo	3.92442e+06	128.849	2	227	3.92442
	perisperm	1.74178e+06	165.356	11	200	1.74178
2	embryo	4.30448e+06	119.263	13	228	4.30448
	perisperm	1.72792e+06	153.258	27	183	1.72792
3	embryo	4.33992e+06	123.77	8	214	4.33992
	perisperm	1.4268e+06	153.562	44	214	1.4268
4	embryo	4.12239e+06	139.992	16	224	4.12239
	perisperm	1.45631e+06	163.68	43	210	1.45631
5	embryo	3.32605e+06	141.23	5	227	3.32605
	perisperm	1.18085e+06	167.978	29	212	1.18085
6	embryo	3.51712e+06	143.363	6	243	3.51712
	perisperm	1.36731e+06	172.049	47	243	1.36731
7	embryo	4.58953e+06	123.956	8	222	4.58953
	perisperm	1.57275e+06	155.747	20	192	1.57275
8	embryo	3.75422e+06	129.965	7	226	3.75422
	perisperm	1.25387e+06	159.369	30	213	1.25387
9	embryo	3.13125e+06	131.32	2	225	3.13125
	perisperm	1.17899e+06	161.419	52	198	1.17899
10	embryo	4.63404e+06	117.339	7	228	4.63404
	perisperm	1.66394e+06	153.292	31	192	1.66394
11	embryo	5.1464e+06	196.371	29	251	5.1464
	perisperm	1.48357e+06	230.432	66	251	1.48357
12	embryo	4.3283e+06	199.44	12	255	4.3283
	perisperm	1.62269e+06	240.499	55	254	1.62269
13	embryo	4.15854e+06	207.115	7	254	4.15854
	perisperm	1.20594e+06	234.801	98	250	1.20594
14	embryo	4.20226e+06	197.414	22	248	4.20226
	perisperm	1.2386e+06	218.579	72	241	1.2386
15	embryo	4.50022e+06	174.524	27	227	4.50022
	perisperm	1.60375e+06	190.879	57	219	1.60375
16	embryo	4.10595e+06	164.221	10	229	4.10595
	perisperm	1.61675e+06	200.019	25	225	1.61675
17	embryo	4.6193e+06	143.307	20	225	4.6193
	perisperm	2.12311e+06	171.218	25	214	2.12311
18	embryo	3.88528e+06	127.04	2	225	3.88528
	perisperm	1.57176e+06	154.787	62	193	1.57176
19	embryo	4.73232e+06	144.07	6	229	4.73232
	perisperm	1.76751e+06	168.895	26	195	1.76751
20	embryo	4.37185e+06	190.173	21	249	4.37185
	perisperm	1.455e+06	219.657	63	247	1.455
21	embryo	5.04644e+06	202.361	11	255	5.04644
	perisperm	1.93351e+06	232.897	91	255	1.93351
22	embryo	4.89977e+06	204.57	27	255	4.89977
	perisperm	1.51983e+06	233.233	82	251	1.51983
23	embryo	4.40021e+06	203.497	18	253	4.40021
	perisperm	1.58791e+06	227.168	33	253	1.58791
24	embryo	3.83887e+06	196.692	24	254	3.83887
	perisperm	1.31138e+06	216.813	31	254	1.31138
25	embryo	3.69131e+06	190.103	9	251	3.69131
	perisperm	1.32949e+06	230.751	68	251	1.32949
26	embryo	3.64441e+06	179.543	6	253	3.64441
	perisperm	1.1531e+06	212.188	50	253	1.1531
27	embryo	4.25493e+06	184.71	38	246	4.25493
	perisperm	1.47458e+06	211.311	51	246	1.47458
28	embryo	3.55508e+06	175.834	10	250	3.55508
	perisperm	1.49992e+06	222.51	103	249	1.49992
29	embryo	3.14695e+06	180.058	1	251	3.14695
	perisperm	987056	218.388	80	251	0.987056
30	embryo	2.7795e+06	187.993	6	251	2.7795
	perisperm	988191	212.412	70	251	0.988191
F1 2x hybrid (B)
Sample number		area µm²	Mean	Min	Max	area in mm²
1	embryo	4.85453e+06	200.443	18	255	4.85453
	perisperm	1.39724e+06	232.354	79	245	1.39724
2	embryo	4.35535e+06	174.939	8	246	4.35535
	perisperm	1.14168e+06	209.088	68	232	1.14168
3	embryo	4.72511e+06	162.535	5	243	4.72511
	perisperm	1.57326e+06	191.869	40	229	1.57326
4	embryo	4.44456e+06	126.796	2	211	4.44456
	perisperm	1.35984e+06	166.807	15	194	1.35984
5	embryo	4.26065e+06	117.43	10	216	4.26065
	perisperm	1.2304e+06	145.184	16	170	1.2304
6	embryo	4.27021e+06	122.083	8	217	4.27021
	perisperm	1.31878e+06	149.882	18	176	1.31878
7	embryo	5.13995e+06	133.018	9	222	5.13995
	perisperm	1.74555e+06	153.751	28	190	1.74555
8	embryo	3.95238e+06	129.551	10	200	3.95238
	perisperm	1.3117e+06	160.755	38	185	1.3117
9	embryo	5.64673e+06	139.375	12	221	5.64673
	perisperm	1.47364e+06	173.362	50	208	1.47364
10	embryo	3.79292e+06	132.348	17	203	3.79292
	perisperm	1.06176e+06	164.19	54	187	1.06176
11	embryo	5.63005e+06	207.016	11	250	5.63005
	perisperm	1.89762e+06	231.627	69	250	1.89762
12	embryo	4.79423e+06	195.644	23	255	4.79423
	perisperm	1.69478e+06	228.958	90	251	1.69478
13	embryo	4.5972e+06	185.491	13	247	4.5972
	perisperm	1.6882e+06	226.516	30	247	1.6882
14	embryo	4.66223e+06	188.431	5	249	4.66223
	perisperm	1.69958e+06	216.324	38	244	1.69958
15	embryo	4.82767e+06	199.988	12	251	4.82767
	perisperm	1.7845e+06	236.586	81	251	1.7845
16	embryo	3.85454e+06	203.631	19	251	3.85454
	perisperm	1.301e+06	232.347	35	251	1.301
17	embryo	2.87706e+06	206.849	4	254	2.87706
	perisperm	979170	232.086	99	254	0.97917
18	embryo	4.42382e+06	199.149	26	251	4.42382
	perisperm	1.46661e+06	223.324	75	244	1.46661
19	embryo	3.50355e+06	207.386	26	251	3.50355
	perisperm	1.12692e+06	230.136	153	248	1.12692
20	embryo	4.24004e+06	184.516	1	252	4.24004
	perisperm	1.69151e+06	212.723	66	252	1.69151
21	embryo	4.70908e+06	200.906	1	254	4.70908
	perisperm	1.57128e+06	231.43	34	253	1.57128
22	embryo	3.69018e+06	202.537	20	254	3.69018
	perisperm	1.19039e+06	239.269	53	252	1.19039
23	embryo	4.71992e+06	195.946	13	253	4.71992
	perisperm	1.63275e+06	234.56	130	253	1.63275
24	embryo	4.08885e+06	204.827	3	255	4.08885
	perisperm	1.35064e+06	237.862	41	255	1.35064
25	embryo	3.99392e+06	198.059	21	253	3.99392
	perisperm	1.30375e+06	227.156	39	249	1.30375
26	embryo	3.85855e+06	185.657	10	250	3.85855
	perisperm	1.36308e+06	207.873	46	250	1.36308
27	embryo	5.10315e+06	177.866	1	253	5.10315
	perisperm	1.96008e+06	214.726	56	253	1.96008
28	embryo	4.20606e+06	184.134	5	250	4.20606
	perisperm	1.81321e+06	206.429	28	250	1.81321
29	embryo	5.23327e+06	187.027	1	253	5.23327
	perisperm	1.82698e+06	214.228	44	253	1.82698
30	embryo	4.27519e+06	200.137	21	255	4.27519
	perisperm	1.50751e+06	216.687	31	254	1.50751
4x (B)
Sample number		area µm²	Mean	Min	Max	area in mm²
1	embryo	4.91781e+06	192.8	23	254	4.91781
	perisperm	1.17918e+06	226.81	46	248	1.17918
2	embryo	5.17441e+06	127.559	15	219	5.17441
	perisperm	1.6942e+06	168.2	35	219	1.6942
3	embryo	4.65372e+06	146.224	10	207	4.65372
	perisperm	1.40462e+06	172.274	49	205	1.40462
4	embryo	5.50978e+06	147.937	18	224	5.50978
	perisperm	2.46285e+06	178.677	66	207	2.46285
5	embryo	4.75684e+06	130.341	17	189	4.75684
	perisperm	2.11603e+06	158.442	71	189	2.11603
6	embryo	4.52318e+06	128.503	21	210	4.52318
	perisperm	2.0435e+06	161.446	28	200	2.0435
7	embryo	4.86864e+06	110.902	18	195	4.86864
	perisperm	1.36277e+06	144.019	37	171	1.36277
8	embryo	3.4675e+06	133.006	7	225	3.4675
	perisperm	1.01795e+06	171.064	28	200	1.01795
9	embryo	4.78024e+06	149.752	8	221	4.78024
	perisperm	2.3621e+06	180.105	40	221	2.3621
10	embryo	4.82348e+06	137.883	18	203	4.82348
	perisperm	1.30993e+06	170.272	8	203	1.30993
11	embryo	4.21599e+06	204.311	17	252	4.21599
	perisperm	1.85373e+06	231.15	64	252	1.85373
12	embryo	4.18913e+06	204.865	9	253	4.18913
	perisperm	1.45488e+06	234.284	44	252	1.45488
13	embryo	4.93324e+06	188.717	29	251	4.93324
	perisperm	2.09267e+06	228.951	87	251	2.09267
14	embryo	4.84863e+06	179.974	18	250	4.84863
	perisperm	2.28559e+06	205.014	39	250	2.28559
15	embryo	3.22858e+06	178.127	30	238	3.22858
	perisperm	1.48536e+06	207.621	47	236	1.48536
16	embryo	4.18176e+06	190.524	21	250	4.18176
	perisperm	1.60762e+06	214.21	28	249	1.60762
17	embryo	4.56424e+06	201.163	15	255	4.56424
	perisperm	1.37003e+06	226.758	58	255	1.37003
18	embryo	5.20929e+06	188.543	26	255	5.20929
	perisperm	1.63562e+06	212.62	40	255	1.63562
19	embryo	4.72705e+06	189.726	21	255	4.72705
	perisperm	1.49594e+06	222.423	37	255	1.49594
20	embryo	5.20826e+06	207.43	19	255	5.20826
	perisperm	1.82041e+06	243.565	68	255	1.82041
21	embryo	4.45212e+06	199.448	19	255	4.45212
	perisperm	1.52001e+06	227.633	40	255	1.52001
22	embryo	4.53875e+06	190.689	21	246	4.53875
	perisperm	2.6297e+06	217.374	58	246	2.6297
23	embryo	4.67817e+06	173.141	25	254	4.67817
	perisperm	1.6937e+06	209.367	32	244	1.6937
24	embryo	6.15552e+06	183.19	23	254	6.15552
	perisperm	2.407e+06	225.758	42	254	2.407
25	embryo	5.32397e+06	206.318	35	253	5.32397
	perisperm	2.77928e+06	231.629	42	251	2.77928
26	embryo	4.13107e+06	215.954	26	255	4.13107
	perisperm	1.93956e+06	240.292	36	255	1.93956
27	embryo	5.25406e+06	204.48	26	254	5.25406
	perisperm	2.61844e+06	241.446	44	254	2.61844
28	embryo	3.87834e+06	201.215	25	255	3.87834
	perisperm	2.00609e+06	243.36	57	255	2.00609
29	embryo	5.8067e+06	212.558	26	255	5.8067
	perisperm	3156635	228.923	24	255	3.15664
30	embryo	4.13625e+06	197.597	46	253	4.13625
	perisperm	1.6624e+06	223.778	76	249	1.6624
F1 3x hybrid (B)
Sample number		area µm²	Mean	Min	Max	area in mm²
1	embryo	5.16456e+06	127.122	8	188	5.16456
	perisperm	1.51451e+06	156.925	15	188	1.51451
2	embryo	5.02686e+06	117.346	13	170	5.02686
	perisperm	1.73343e+06	145.759	37	170	1.73343
3	embryo	5.3903e+06	134.084	3	216	5.3903
	perisperm	1.54449e+06	174.696	38	205	1.54449
4	embryo	5.04653e+06	124.278	5	197	5.04653
	perisperm	1.38371e+06	156.131	19	197	1.38371
5	embryo	4.77396e+06	129.585	0	208	4.77396
	perisperm	1.74016e+06	164.947	22	202	1.74016
6	embryo	5.07271e+06	129.769	7	209	5.07271
	perisperm	1.51226e+06	162.74	14	188	1.51226
7	embryo	4.29212e+06	123.815	5	208	4.29212
	perisperm	1.16473e+06	160.498	15	195	1.16473
8	embryo	4.60388e+06	105.397	6	179	4.60388
	perisperm	1.78095e+06	148.453	39	179	1.78095
9	embryo	4.74239e+06	107.79	1	177	4.74239
	perisperm	1.76022e+06	136.677	26	166	1.76022
10	embryo	5.28406e+06	119.645	4	215	5.28406
	perisperm	1.48761e+06	149.59	43	173	1.48761
11	embryo	4.50815e+06	175.839	7	254	4.50815
	perisperm	1.60512e+06	223.607	49	254	1.60512
12	embryo	4.72147e+06	181.849	1	254	4.72147
	perisperm	1.46674e+06	231.039	41	253	1.46674
13	embryo	5.04906e+06	185.682	29	252	5.04906
	perisperm	1.66644e+06	223.998	87	249	1.66644
14	embryo	4.4885e+06	173.718	2	255	4.4885
	perisperm	1.7815e+06	211.646	32	255	1.7815
15	embryo	4.50187e+06	184.51	2	251	4.50187
	perisperm	1.4509e+06	214.602	17	251	1.4509
16	embryo	5.44892e+06	170.587	9	255	5.44892
	perisperm	1.68869e+06	209.215	39	255	1.68869
17	embryo	5.24285e+06	185.227	1	251	5.24285
	perisperm	1.46014e+06	218.695	60	251	1.46014
18	embryo	5.27763e+06	149.09	5	218	5.27763
	perisperm	1.85158e+06	172.369	26	217	1.85158
19	embryo	4.38674e+06	141.416	2	230	4.38674
	perisperm	1.45001e+06	167.824	48	229	1.45001
20	embryo	4.74667e+06	127.803	1	235	4.74667
	perisperm	1.40387e+06	174.743	13	235	1.40387
21	embryo	6.4223e+06	143.473	1	236	6.4223
	perisperm	2.31235e+06	178.526	14	231	2.31235
22	embryo	4.27116e+06	137.149	1	227	4.27116
	perisperm	1.12502e+06	167.511	13	227	1.12502
23	embryo	4.25514e+06	132.565	0	230	4.25514
	perisperm	1.70211e+06	160.738	2	230	1.70211
24	embryo	3.83043e+06	133.384	1	228	3.83043
	perisperm	1.19209e+06	168.862	20	228	1.19209
25	embryo	4.49315e+06	135.85	1	221	4.49315
	perisperm	1.76895e+06	159.097	11	221	1.76895
26	embryo	4.84438e+06	132.975	6	230	4.84438
	perisperm	2.08549e+06	165.225	15	230	2.08549
27	embryo	5.52101e+06	132.529	10	228	5.52101
	perisperm	1.85961e+06	159.032	19	228	1.85961
28	embryo	4.82049e+06	129.402	1	229	4.82049
	perisperm	1.42739e+06	160.377	7	229	1.42739
29	embryo	4.06155e+06	135.835	1	225	4.06155
	perisperm	1.12851e+06	164.361	13	220	1.12851
30	embryo	4.55071e+06	128.001	3	216	4.55071
	perisperm	1.71883e+06	159.092	14	191	1.71883
2x hybrid ('Tester 1')
Sample number		area µm²	Mean	Min	Max	area in mm²
1	embryo	3.76887e+06	137.169	10	218	3.76887
	perisperm	1.34001e+06	171.442	46	193	1.34001
2	embryo	3.7616e+06	144.109	17	212	3.7616
	perisperm	1.07391e+06	164.908	43	188	1.07391
3	embryo	4.5739e+06	132.211	15	223	4.5739
	perisperm	1.72779e+06	156.962	16	205	1.72779
4	embryo	4.64252e+06	117.021	6	225	4.64252
	perisperm	1.72925e+06	154.207	42	220	1.72925
5	embryo	4.50002e+06	132.095	4	226	4.50002
	perisperm	1.3821e+06	156.725	38	226	1.3821
6	embryo	3.84571e+06	140.478	2	237	3.84571
	perisperm	1.93524e+06	167.103	32	237	1.93524
7	embryo	4.06212e+06	132.664	8	221	4.06212
	perisperm	1.45559e+06	157.923	13	195	1.45559
8	embryo	3.9726e+06	134.504	7	212	3.9726
	perisperm	1.63347e+06	153.205	46	198	1.63347
9	embryo	3.61154e+06	77.97	1	228	3.61154
	perisperm	854845	111.674	28	223	0.854845
10	embryo	3.70561e+06	141.035	11	247	3.70561
	perisperm	1.01114e+06	162.489	27	223	1.01114
11	embryo	4.33099e+06	207.66	20	253	4.33099
	perisperm	1.38928e+06	232.478	89	253	1.38928
12	embryo	4.2349e+06	197.843	14	254	4.2349
	perisperm	1.10625e+06	203.626	17	254	1.10625
13	embryo	3.82849e+06	211.114	26	254	3.82849
	perisperm	1.26966e+06	228.606	38	254	1.26966
14	embryo	3.63363e+06	202.576	21	253	3.63363
	perisperm	1.28146e+06	227.49	55	245	1.28146
15	embryo	4.44025e+06	206.711	25	250	4.44025
	perisperm	1.32204e+06	230.142	133	248	1.32204
16	embryo	3.83313e+06	186.845	36	253	3.83313
	perisperm	841713	230.492	105	253	0.841713
17	embryo	4.55146e+06	180.857	29	251	4.55146
	perisperm	1.7745e+06	200.802	109	231	1.7745
18	embryo	3.45636e+06	189.724	6	250	3.45636
	perisperm	1.18126e+06	217.812	31	250	1.18126
19	embryo	3.69053e+06	210.934	25	255	3.69053
	perisperm	1.4036e+06	233.558	53	253	1.4036
20	embryo	3.91186e+06	184.396	3	253	3.91186
	perisperm	1.52228e+06	221.492	57	253	1.52228
21	embryo	3.73189e+06	175.884	11	232	3.73189
	perisperm	940746	210.514	90	232	0.940746
22	embryo	4.02169e+06	212.099	16	252	4.02169
	perisperm	1.28324e+06	229.703	75	251	1.28324
23	embryo	4.10429e+06	206.982	36	250	4.10429
	perisperm	1.44753e+06	227.546	68	244	1.44753
24	embryo	3.86534e+06	216.947	32	252	3.86534
	perisperm	1.60933e+06	234.719	63	252	1.60933
25	embryo	5.25254e+06	194.799	25	255	5.25254
	perisperm	1.52038e+06	219.508	71	254	1.52038
26	embryo	3.94649e+06	224.507	19	255	3.94649
	perisperm	1.84321e+06	242.245	88	255	1.84321
27	embryo	3.72454e+06	223.519	10	255	3.72454
	perisperm	849509	237.059	81	254	0.849509
28	embryo	3.6828e+06	199.571	3	255	3.6828
	perisperm	1.83181e+06	222.807	66	251	1.83181
29	embryo	3.98215e+06	197.812	32	255	3.98215
	perisperm	1.37057e+06	229.093	78	255	1.37057
30	embryo	4.49836e+06	205.19	3	255	4.49836
	perisperm	1.46799e+06	236.769	95	253	1.46799
4x hybrid (C )
Sample number		area µm²	Mean	Min	Max	area in mm²
1	embryo	5.12549e+06	124.397	10	205	5.12549
	perisperm	1.67355e+06	175.564	75	199	1.67355
2	embryo	4.44329e+06	141.683	19	192	4.44329
	perisperm	1.56145e+06	163.898	50	192	1.56145
3	embryo	5.07612e+06	115.634	5	219	5.07612
	perisperm	1.86904e+06	145.015	28	174	1.86904
4	embryo	2.8807e+06	130.399	13	214	2.8807
	perisperm	846271	168.448	38	214	0.846271
5	embryo	3.50669e+06	154.235	16	218	3.50669
	perisperm	1.62674e+06	185.889	38	218	1.62674
6	embryo	4.57752e+06	128.733	7	220	4.57752
	perisperm	1.40158e+06	165.013	25	194	1.40158
7	embryo	4.45163e+06	129.586	11	190	4.45163
	perisperm	1.88346e+06	156.658	43	187	1.88346
8	embryo	5.00926e+06	125.027	10	189	5.00926
	perisperm	1.55329e+06	160.685	41	189	1.55329
9	embryo	4.11537e+06	135.744	6	206	4.11537
	perisperm	1.34664e+06	165.963	33	199	1.34664
10	embryo	4.38581e+06	132.665	7	222	4.38581
	perisperm	1.14923e+06	167.284	52	199	1.14923
11	embryo	5.05168e+06	161.256	7	250	5.05168
	perisperm	1.39683e+06	182.465	45	222	1.39683
12	embryo	3.8743e+06	146.906	21	243	3.8743
	perisperm	1.30581e+06	172.171	71	224	1.30581
13	embryo	4.69039e+06	153.799	17	220	4.69039
	perisperm	1.44845e+06	193.421	111	220	1.44845
14	embryo	4.78033e+06	173.834	19	237	4.78033
	perisperm	2.21334e+06	197.925	60	233	2.21334
15	embryo	3.15697e+06	147.748	11	240	3.15697
	perisperm	989812	169.869	38	221	0.989812
16	embryo	4.22429e+06	162.863	22	232	4.22429
	perisperm	1.26564e+06	201.566	63	232	1.26564
17	embryo	4.89604e+06	143.074	9	232	4.89604
	perisperm	1.70255e+06	170.872	77	212	1.70255
18	embryo	2.9921e+06	170.59	7	245	2.9921
	perisperm	1.47115e+06	186.046	44	230	1.47115
19	embryo	6.05407e+06	162.763	21	219	6.05407
	perisperm	2.14208e+06	182.359	47	219	2.14208
20	embryo	3.436e+06	188.009	17	250	3.436
	perisperm	1.21302e+06	222.646	56	250	1.21302
21	embryo	4.9028e+06	166.195	14	228	4.9028
	perisperm	2.0779e+06	191.876	67	226	2.0779
22	embryo	2.92304e+06	150.306	10	223	2.92304
	perisperm	889620	176.913	84	213	0.88962
23	embryo	3.66925e+06	146.037	7	245	3.66925
	perisperm	1.31279e+06	171.002	23	224	1.31279
24	embryo	4.48036e+06	140.727	18	235	4.48036
	perisperm	1.63708e+06	153.643	64	226	1.63708
25	embryo	5.25394e+06	173.056	26	248	5.25394
	perisperm	1.96687e+06	199.494	26	240	1.96687
26	embryo	4.81453e+06	190.694	20	255	4.81453
	perisperm	2.1393e+06	212.753	62	254	2.1393
27	embryo	4.13475e+06	173.104	18	233	4.13475
	perisperm	1.86108e+06	197.969	31	225	1.86108
28	embryo	4.58413e+06	186.401	20	251	4.58413
	perisperm	1.7202e+06	192.971	41	224	1.7202
29	embryo	3.43315e+06	186.841	19	250	3.43315
	perisperm	1.28224e+06	215.584	43	243	1.28224
30	embryo	5.56945e+06	158.439	17	230	5.56945
	perisperm	1.77695e+06	198.178	48	227	1.77695
F1 3x hybrid (C )
Sample number		area µm²	Mean	Min	Max	area in mm²
1	embryo	5.81183e+06	124.863	9	187	5.81183
	perisperm	1.73132e+06	154.01	37	184	1.73132
2	embryo	6.35113e+06	136.541	10	194	6.35113
	perisperm	2.07178e+06	166.523	34	194	2.07178
3	embryo	6.3395e+06	121.81	12	201	6.3395
	perisperm	2.02761e+06	145.817	26	196	2.02761
4	embryo	7.23283e+06	123.176	9	196	7.23283
	perisperm	2.86091e+06	148.943	17	196	2.86091
5	embryo	6.4389e+06	129.341	7	193	6.4389
	perisperm	2.27973e+06	163.335	15	193	2.27973
6	embryo	5.74568e+06	130.74	6	201	5.74568
	perisperm	1.84225e+06	162.609	24	190	1.84225
7	embryo	6.04153e+06	138.873	8	212	6.04153
	perisperm	2.22806e+06	169.176	50	205	2.22806
8	embryo	5.75944e+06	130.289	12	225	5.75944
	perisperm	2.15816e+06	160.784	25	203	2.15816
9	embryo	6.09133e+06	133.54	7	196	6.09133
	perisperm	2.093e+06	163.81	16	196	2.093
10	embryo	5.36544e+06	135.889	10	206	5.36544
	perisperm	1.7074e+06	162.323	49	187	1.7074
11	embryo	5.31131e+06	197.076	5	242	5.31131
	perisperm	1.67289e+06	220.076	35	242	1.67289
12	embryo	5.59634e+06	169.739	3	249	5.59634
	perisperm	1.88523e+06	203.874	20	249	1.88523
13	embryo	5.23391e+06	193.987	9	246	5.23391
	perisperm	1.95355e+06	218.43	80	246	1.95355
14	embryo	6.01552e+06	164.175	3	229	6.01552
	perisperm	1.99786e+06	196.987	87	225	1.99786
15	embryo	5.37422e+06	169.743	23	228	5.37422
	perisperm	2.22104e+06	195.344	42	217	2.22104
16	embryo	6.63407e+06	184.627	9	246	6.63407
	perisperm	2.55747e+06	208.105	24	241	2.55747
17	embryo	6.10482e+06	128.055	7	218	6.10482
	perisperm	2.12799e+06	161.26	15	197	2.12799
18	embryo	5.81399e+06	136.119	9	215	5.81399
	perisperm	1872681	167.246	69	215	1.87268
19	embryo	5.92605e+06	127.771	4	213	5.92605
	perisperm	1.92143e+06	152.755	24	208	1.92143
20	embryo	4.91696e+06	125.34	2	232	4.91696
	perisperm	1.26781e+06	156.754	21	183	1.26781
21	embryo	5.88121e+06	112.417	6	199	5.88121
	perisperm	2.38879e+06	127.18	25	158	2.38879
22	embryo	5.35227e+06	128.563	11	216	5.35227
	perisperm	1.7888e+06	156.859	37	197	1.7888
23	embryo	5.28898e+06	143.798	4	225	5.28898
	perisperm	1.97778e+06	168.009	48	225	1.97778
24	embryo	5.22334e+06	136.309	2	219	5.22334
	perisperm	1.6308e+06	165.321	23	205	1.6308
25	embryo	5.30375e+06	111.642	7	200	5.30375
	perisperm	1.90233e+06	144.095	2	180	1.90233
26	embryo	5.17714e+06	142.862	1	221	5.17714
	perisperm	2.37328e+06	172.011	15	218	2.37328
27	embryo	5.1188e+06	126.087	1	220	5.1188
	perisperm	2.15685e+06	146.23	15	201	2.15685
28	embryo	5.92605e+06	127.51	1	225	5.92605
	perisperm	1.84961e+06	157.627	3	225	1.84961
29	embryo	5.01916e+06	134.504	2	228	5.01916
	perisperm	1.88888e+06	155.395	18	228	1.88888
30	embryo	4.9988e+06	114.301	4	194	4.9988
	perisperm	1.65775e+06	142.19	41	180	1.65775
2x hybrid ('Tester 2')
Sample number		area µm²	Mean	Min	Max	area in mm²
1	embryo	5.10781e+06	118.443	5	219	5.10781
	perisperm	1.67647e+06	156.434	8	207	1.67647
2	embryo	5.93416e+06	134.71	10	216	5.93416
	perisperm	1.85844e+06	163.936	32	216	1.85844
3	embryo	5.60888e+06	137.147	3	240	5.60888
	perisperm	2.30766e+06	170.215	21	226	2.30766
4	embryo	5.64411e+06	126.459	5	222	5.64411
	perisperm	1.72316e+06	155.148	26	206	1.72316
5	embryo	4.20197e+06	131.351	3	235	4.20197
	perisperm	1.53875e+06	162.319	15	202	1.53875
6	embryo	4.62214e+06	124.485	10	227	4.62214
	perisperm	1.66831e+06	157.759	21	204	1.66831
7	embryo	5.34497e+06	102.033	4	182	5.34497
	perisperm	1.77675e+06	150.924	37	182	1.77675
8	embryo	4.60215e+06	125.649	7	196	4.60215
	perisperm	1.6837e+06	164.833	34	196	1.6837
9	embryo	5.58426e+06	127.977	12	228	5.58426
	perisperm	1.84981e+06	168.04	28	208	1.84981
10	embryo	4.1216e+06	112.326	5	229	4.1216
	perisperm	1.73715e+06	148.44	9	198	1.73715
11	embryo	5.22216e+06	166.369	14	255	5.22216
	perisperm	1.44174e+06	197.527	22	252	1.44174
12	embryo	4.38671e+06	145.641	13	228	4.38671
	perisperm	1.34297e+06	192.378	85	220	1.34297
13	embryo	4.81752e+06	156.01	14	250	4.81752
	perisperm	1.68345e+06	177.772	89	228	1.68345
14	embryo	5.27493e+06	173.816	32	246	5.27493
	perisperm	2.25632e+06	191.612	55	223	2.25632
15	embryo	6.00862e+06	107.888	0	216	6.00862
	perisperm	2.34409e+06	142.973	15	216	2.34409
16	embryo	4.69172e+06	127.469	10	220	4.69172
	perisperm	1.99905e+06	160.514	41	220	1.99905
17	embryo	4.01061e+06	147.069	12	246	4.01061
	perisperm	1.22933e+06	200.04	33	246	1.22933
18	embryo	4.81356e+06	185.505	17	252	4.81356
	perisperm	1.60936e+06	199.898	34	252	1.60936
19	embryo	4.00727e+06	157.921	20	228	4.00727
	perisperm	1.68619e+06	186.051	21	218	1.68619
20	embryo	4.93601e+06	160.696	23	243	4.93601
	perisperm	2.10498e+06	187.377	48	219	2.10498
21	embryo	4.65176e+06	122.123	1	229	4.65176
	perisperm	2.21551e+06	148.995	17	229	2.21551
22	embryo	4.17665e+06	114.951	9	223	4.17665
	perisperm	1.3759e+06	156.623	54	218	1.3759
23	embryo	4.92716e+06	79.444	0	226	4.92716
	perisperm	1.36858e+06	125.603	10	226	1.36858
24	embryo	5.11474e+06	103.211	10	174	5.11474
	perisperm	1.78404e+06	130.874	16	174	1.78404
25	embryo	4.07073e+06	72.407	4	159	4.07073
	perisperm	1.77423e+06	88.88	5	159	1.77423
26	embryo	4.89884e+06	84.55	11	218	4.89884
	perisperm	1.99238e+06	89.256	12	191	1.99238
27	embryo	4.6994e+06	87.203	1	200	4.6994
	perisperm	1.53569e+06	122.383	22	200	1.53569
28	embryo	5.19114e+06	133.857	8	235	5.19114
	perisperm	1.47952e+06	160.675	31	210	1.47952
29	embryo	2.78387e+06	132.257	2	219	2.78387
	perisperm	1.25861e+06	150.95	8	219	1.25861
30	embryo	4.54588e+06	133.906	1	240	4.54588
	perisperm	1.35546e+06	166.46	34	229	1.35546
4x (D)
Sample number		area µm²	Mean	Min	Max	area in mm²
1	embryo	5.10781e+06	118.443	5	219	5.10781
	perisperm	1.67647e+06	156.434	8	207	1.67647
2	embryo	5.93416e+06	134.71	10	216	5.93416
	perisperm	1.85844e+06	163.936	32	216	1.85844
3	embryo	5.60888e+06	137.147	3	240	5.60888
	perisperm	2.30766e+06	170.215	21	226	2.30766
4	embryo	5.64411e+06	126.459	5	222	5.64411
	perisperm	1.72316e+06	155.148	26	206	1.72316
5	embryo	4.20197e+06	131.351	3	235	4.20197
	perisperm	1.53875e+06	162.319	15	202	1.53875
6	embryo	4.62214e+06	124.485	10	227	4.62214
	perisperm	1.66831e+06	157.759	21	204	1.66831
7	embryo	5.34497e+06	102.033	4	182	5.34497
	perisperm	1.77675e+06	150.924	37	182	1.77675
8	embryo	4.60215e+06	125.649	7	196	4.60215
	perisperm	1.6837e+06	164.833	34	196	1.6837
9	embryo	5.58426e+06	127.977	12	228	5.58426
	perisperm	1.84981e+06	168.04	28	208	1.84981
10	embryo	4.1216e+06	112.326	5	229	4.1216
	perisperm	1.73715e+06	148.44	9	198	1.73715
11	embryo	4.82685e+06	190.316	11	254	4.82685
	perisperm	1.96656e+06	237.251	100	254	1.96656
12	embryo	4.35763e+06	193.132	23	252	4.35763
	perisperm	1.25018e+06	234.825	122	252	1.25018
13	embryo	5.66409e+06	200.285	12	253	5.66409
	perisperm	2.6013e+06	234.204	107	251	2.6013
14	embryo	5.00444e+06	148.487	0	184	5.00444
	perisperm	2.31859e+06	172.366	4	184	2.31859
15	embryo	6.15482e+06	193.54	0	255	6.15482
	perisperm	2.36968e+06	229.034	26	255	2.36968
16	embryo	4.3147e+06	170.594	0	249	4.3147
	perisperm	1.9634e+06	223.198	9	249	1.9634
17	embryo	5.97922e+06	163.304	10	236	5.97922
	perisperm	2.3197e+06	203.299	86	228	2.3197
18	embryo	5.86869e+06	188.1	16	252	5.86869
	perisperm	2.20748e+06	222.204	56	252	2.20748
19	embryo	4.65891e+06	118.002	0	255	4.65891
	perisperm	2.10841e+06	150.166	1	219	2.10841
20	embryo	6.59427e+06	132.46	10	200	6.59427
	perisperm	2.68381e+06	160.563	47	187	2.68381
21	embryo	5.46073e+06	131.803	0	243	5.46073
	perisperm	1.85682e+06	168.926	0	238	1.85682
22	embryo	5.32023e+06	118.875	0	203	5.32023
	perisperm	2.05542e+06	161.028	45	203	2.05542
23	embryo	4.85595e+06	169.31	1	247	4.85595
	perisperm	1.69938e+06	217.59	21	247	1.69938
24	embryo	5.7377e+06	186.958	10	251	5.7377
	perisperm	1.766e+06	135.913	0	244	1.766
25	embryo	5.00245e+06	156.969	11	240	5.00245
	perisperm	2.18459e+06	180.727	44	226	2.18459
26	embryo	4.71692e+06	150.567	29	238	4.71692
	perisperm	1.85174e+06	175.405	66	223	1.85174
27	embryo	4.61263e+06	147.974	0	245	4.61263
	perisperm	1.45178e+06	182.473	1	245	1.45178
28	embryo	4.46236e+06	163.397	15	240	4.46236
	perisperm	2.07931e+06	199.698	65	240	2.07931
29	embryo	4.19303e+06	161.7	9	221	4.19303
	perisperm	1.76783e+06	195.383	68	221	1.76783
30	embryo	4.90789e+06	169.378	6	247	4.90789
	perisperm	1.34135e+06	144.769	0	242	1.34135
F1 3x hybrid (D)
Sample number		area µm²	Mean	Min	Max	area in mm²
1	embryo	4.49951e+06	175.301	19	241	4.49951
	perisperm	1.79393e+06	205.289	63	241	1.79393
2	embryo	3.9806e+06	143.635	11	242	3.9806
	perisperm	1.34342e+06	177.84	32	210	1.34342
3	embryo	3.56935e+06	128.669	11	220	3.56935
	perisperm	1.37321e+06	154.59	24	204	1.37321
4	embryo	3.87814e+06	119.464	11	171	3.87814
	perisperm	1.55543e+06	146.56	36	171	1.55543
5	embryo	4.01912e+06	124.612	9	229	4.01912
	perisperm	1.57747e+06	151.803	20	176	1.57747
6	embryo	4.15489e+06	109.954	9	183	4.15489
	perisperm	1.11537e+06	142.023	23	174	1.11537
7	embryo	3.80042e+06	111.715	9	183	3.80042
	perisperm	1.81165e+06	128.474	12	161	1.81165
8	embryo	3.71905e+06	110.895	7	226	3.71905
	perisperm	1.63188e+06	130.446	56	169	1.63188
9	embryo	4.16189e+06	105.65	10	160	4.16189
	perisperm	1.31616e+06	134.259	45	160	1.31616
10	embryo	4.05331e+06	122.88	11	207	4.05331
	perisperm	1.49507e+06	140.564	27	169	1.49507
11	embryo	3.60111e+06	182.092	36	244	3.60111
	perisperm	1.33045e+06	209.346	87	244	1.33045
12	embryo	4.26517e+06	192.989	17	251	4.26517
	perisperm	1.98238e+06	215.744	79	251	1.98238
13	embryo	4.34851e+06	125.113	13	226	4.34851
	perisperm	1.24656e+06	145.87	56	187	1.24656
14	embryo	4.3005e+06	180.179	25	247	4.3005
	perisperm	1.84665e+06	204.157	87	241	1.84665
15	embryo	3.96632e+06	137.924	19	209	3.96632
	perisperm	1.30422e+06	156.983	76	209	1.30422
16	embryo	3.61502e+06	156.448	12	250	3.61502
	perisperm	1.40427e+06	166.287	25	220	1.40427
17	embryo	4.59603e+06	169.241	24	252	4.59603
	perisperm	1.51693e+06	188.41	57	248	1.51693
18	embryo	3.90316e+06	171.897	19	248	3.90316
	perisperm	1.37178e+06	192.07	54	229	1.37178
19	embryo	4.66811e+06	157.156	20	223	4.66811
	perisperm	1.7717e+06	186.633	56	223	1.7717
20	embryo	3.56659e+06	156.285	28	239	3.56659
	perisperm	1.50814e+06	177.551	58	239	1.50814
21	embryo	3.50211e+06	158.932	29	229	3.50211
	perisperm	1.11869e+06	192.6	116	214	1.11869
22	embryo	4.37688e+06	165.802	18	253	4.37688
	perisperm	1.57867e+06	187.375	61	252	1.57867
23	embryo	4.1722e+06	146.722	16	220	4.1722
	perisperm	1.4919e+06	163.134	59	211	1.4919
24	embryo	4.22918e+06	152.179	22	231	4.22918
	perisperm	1.83896e+06	181.206	101	215	1.83896
25	embryo	4.29874e+06	161.209	8	249	4.29874
	perisperm	1.63964e+06	183.863	35	245	1.63964
26	embryo	4.09246e+06	145.887	5	255	4.09246
	perisperm	1.37468e+06	174.239	24	255	1.37468
27	embryo	4.68143e+06	143.032	12	227	4.68143
	perisperm	1.51418e+06	174.777	103	227	1.51418
28	embryo	3.85418e+06	113.905	15	207	3.85418
	perisperm	1.1761e+06	152.332	59	201	1.1761
29	embryo	4.56057e+06	157.522	2	243	4.56057
	perisperm	1.6514e+06	180.488	20	242	1.6514
30	embryo	4.53245e+06	191.47	22	244	4.53245
	perisperm	1.4909e+06	215.068	125	244	1.4909
2x hybrid ('Tester 3')
Sample number		area µm²	Mean	Min	Max	area in mm²
1	embryo	3.51318e+06	114.026	19	171	3.51318
	perisperm	1.32676e+06	139.571	54	171	1.32676
2	embryo	4.17657e+06	125.951	2	214	4.17657
	perisperm	1.18465e+06	164.451	40	211	1.18465
3	embryo	2.92866e+06	133.228	19	219	2.92866
	perisperm	979752	152.961	25	181	0.979752
4	embryo	3.90097e+06	141.32	13	202	3.90097
	perisperm	1.13628e+06	169.922	33	196	1.13628
5	embryo	3.92355e+06	132.497	20	181	3.92355
	perisperm	1.28709e+06	159.027	29	181	1.28709
6	embryo	3.85711e+06	129.212	15	198	3.85711
	perisperm	1.19386e+06	166.307	49	198	1.19386
7	embryo	4.47426e+06	133.734	15	185	4.47426
	perisperm	1.52238e+06	165.357	63	185	1.52238
8	embryo	3.53374e+06	140.789	13	197	3.53374
	perisperm	1.24969e+06	165.901	67	188	1.24969
9	embryo	4.03217e+06	137.35	17	210	4.03217
	perisperm	1.29814e+06	160.35	26	182	1.29814
10	embryo	4.29543e+06	126.893	13	212	4.29543
	perisperm	1.07376e+06	169.502	51	212	1.07376
11	embryo	4.28322e+06	170.766	38	246	4.28322
	perisperm	1.58762e+06	194.971	90	216	1.58762
12	embryo	2.96845e+06	164.997	25	216	2.96845
	perisperm	747931	196.335	37	211	0.747931
13	embryo	3.59065e+06	147.784	9	233	3.59065
	perisperm	1.15497e+06	174.402	73	212	1.15497
14	embryo	3.6865e+06	152.892	7	235	3.6865
	perisperm	1.03863e+06	179.759	27	220	1.03863
15	embryo	3.7259e+06	141.674	14	225	3.7259
	perisperm	1.54842e+06	171.731	63	225	1.54842
16	embryo	4.14538e+06	158.409	11	226	4.14538
	perisperm	1.42504e+06	200.464	155	226	1.42504
17	embryo	3.76974e+06	157.08	23	241	3.76974
	perisperm	1.22105e+06	178.976	64	222	1.22105
18	embryo	3.26253e+06	140.42	3	250	3.26253
	perisperm	847054	183.93	82	250	0.847054
19	embryo	3.54719e+06	151.679	11	235	3.54719
	perisperm	1.23718e+06	176.394	72	235	1.23718
20	embryo	3.37168e+06	190.261	2	255	3.37168
	perisperm	972054	225.027	102	255	0.972054
21	embryo	4.04757e+06	132.144	14	220	4.04757
	perisperm	1.36655e+06	165.569	52	220	1.36655
22	embryo	3.57567e+06	132.371	15	195	3.57567
	perisperm	1.1153e+06	163.411	49	195	1.1153
23	embryo	3.72933e+06	119.304	6	195	3.72933
	perisperm	1.77087e+06	146.49	39	193	1.77087
24	embryo	3.26003e+06	137.667	3	221	3.26003
	perisperm	1.18078e+06	153.079	39	184	1.18078
25	embryo	4.1019e+06	130.037	13	212	4.1019
	perisperm	1.23934e+06	149.557	40	212	1.23934
26	embryo	4.05091e+06	132.248	6	211	4.05091
	perisperm	1.11999e+06	152.034	67	211	1.11999
27	embryo	4.40933e+06	131.915	11	216	4.40933
	perisperm	1.31301e+06	163.592	44	197	1.31301
28	embryo	4.59643e+06	133.718	13	216	4.59643
	perisperm	1.5724e+06	158.477	39	201	1.5724
29	embryo	3.0985e+06	124.791	9	206	3.0985
	perisperm	940303	163.94	61	202	0.940303
30	embryo	2.64547e+06	136.123	3	212	2.64547
	perisperm	796680	177.816	101	198	0.79668

## Sheet: Agronomic & root quality traits
	Replicate	Harvest plant density	Total yield (T/ha)	Above-ground fresh biomass (g)	Root fresh biomass (g)	Root yield (T/ha)	Root length (cm)	Root circumference (cm)	Corrected sugar content (%)	Standard molasses loss (%)	Corrected sugar yield (T/ha)
2x DH (A)	1	48	112.926	572.96	750.4	64.0336	18.64	31.92	13.7312	1.8288	8.79259
	2	36	81.6814	673.6	752	43.0867	19.8	32.48	12.6248	2.1552	5.43961
	3	37	74.3318	524	615.2	40.1413	15.12	29.12	12.9052	1.9848	5.18031
	4	38	98.8885	533.6	780	58.7188	19.36	32.16	13.6392	1.9908	8.00878
F1 2x hybrid (A)	1	46	172.001	666.4	1204.8	110.746	17.92	36.6	14.2044	1.8156	15.7307
	2	43	157.894	787.2	1206.4	95.5475	18.84	37.56	13.8164	1.8636	13.2012
	3	37	157.337	850.4	1162.4	90.8627	19.44	39.36	14.2384	1.7616	12.9374
	4	49	179.316	570.833	1022.4	115.07	18.72	36.64	14.2456	1.7544	16.3923
4x (A)	1	22	51.0291	465.714	772.381	42.2441	17.8571	32.6667	12.5336	2.3064	3.98999
	2	18	33.7524	402.5	540	85.6378	14.5	28.6875	12.5436	2.3064	2.42571
	3	23	67.2261	626.316	810.526	59.1975	17.0526	32.1579	12.4296	2.0904	4.7136
	4	15	19.3667	360	416.667	37.2218	14	26.4167	13.8516	2.0484	1.43916
F1 3x hybrid (A)	1	44	113.344	673.6	1057.2	94.0367	17.84	38.4	14	1.92	9.69251
	2	45	145.111	711.2	959.2	90.2814	18.12	36.04	14.0016	1.8384	11.6672
	3	42	141.419	692	929.6	95.5401	19.08	36.36	13.7916	1.8684	11.4901
	4	44	170.852	697.6	1180	74.6482	20.48	38.48	13.6832	1.8168	14.6922
2x DH (B)	1	47	73.6004	360.8	486.08	52.1912	15.16	30.16	12.95	2.04	5.47061
	2	48	146.225	573.913	811.2	85.6164	16.92	36.76	12.7472	1.8828	10.9164
	3	45	106.203	555.2	699.2	77.5344	15.64	34.28	13.456	1.704	7.96561
	4	46	68.9677	366.4	429.6	70.4002	15.24	28.04	13.4696	1.7904	5.01362
F1 2x hybrid (B)	1	44	141.628	532	1051.2	60.9879	20.6	37.56	14.7028	1.7772	13.826
	2	47	147.27	698.4	1106.4	91.3768	18.84	38.28	14.6816	1.6584	13.2548
	3	47	153.505	593.12	977.6	60.9046	16.72	35.96	14.4616	1.6884	13.8166
	4	48	118.22	478.4	819.6	70.1949	19.04	35.08	14.8816	1.7184	11.1089
4x (B)	1	25	34.5535	277.5	398.333	50.8306	14.6667	26.5833	12.8908	2.2092	2.6253
	2	17	38.8379	412	725.333	65.864	14.4	34.4667	12.5668	1.9032	3.11265
	3	20	41.2413	379	575	82.0557	13.95	29.4	12.732	1.848	3.16481
	4	12	20.0982	340	409.455	60.4272	15.9091	27.6364	13.2992	1.7508	1.4603
F1 3x hybrid (B)	1	43	152.774	595.2	888	69.2322	18.52	35.84	14.5884	1.7316	13.3669
	2	43	158.904	795.2	1212	83.3275	18.04	39.08	13.2588	1.9812	13.9977
	3	44	116.026	575.2	804	83.312	16.16	34.8	13.782	1.788	8.96784
	4	48	114.18	469.6	834.4	107.374	18.92	33.2	14.3096	1.7304	10.0693
2x hybrid ('Tester 1')	1	42	88.7175	390.8	558.4	91.4665	15.6	28.48	15.6604	1.8096	8.17335
	2	48	149.848	668	890.4	95.9506	18.32	35.04	13.6368	2.0532	11.6753
	3	50	136.159	569.2	752.8	67.6369	17.4	32.68	14.414	1.746	11.1758
	4	46	112.438	432.8	724.8	73.0611	17.68	31.96	15.2312	1.7988	10.7228
4x hybrid (C )	1	42	121.947	593.6	777.2	70.151	19.16	31.76	15.1676	1.8924	10.4869
	2	49	163.607	647.2	1141.2	93.1034	19.04	35.72	13.4704	2.1396	14.063
	3	44	171.339	763.2	1096	87.0002	19.4	35.32	13.9732	1.8468	14.1136
	4	44	123.027	513.333	862.4	87.5995	19.76	32.04	14.8276	1.7124	11.4353
F1 3x hybrid (C)	1	39	129.994	715.2	838.4	80.0579	18.56	32.56	15.4092	1.6668	10.8097
	2	43	156.501	814.4	1196	87.482	18.24	36	14.0712	1.8288	13.1008
	3	42	151.764	692	929.6	78.6483	16.6	34.56	14.9012	1.7088	12.9641
	4	46	162.039	896	1054.4	103.857	19.2083	36.64	14.6992	1.7508	12.8764
2x hybrid ('Tester 2')	1	45	137.308	892	712.8	69.1403	18.28	31.88	15.9232	1.6668	7.77206
	2	46	176.181	954.8	1028.8	104.399	18	36.16	15.012	1.848	14.5501
	3	35	122.505	921.2	910.8	101.005	18.16	33.8	15.6768	1.6332	9.143
	4	41	146.26	974.4	899.2	77.1215	17.44	35.48	14.9756	1.7844	11.0043
4x hybrid (D)	1	45	104.88	549.6	656.8	31.8343	18	28.08	14.7592	1.7808	8.42744
	2	44	123.41	563.2	759.2	19.3382	16.2	30.4	14.4752	1.7448	10.2558
	3	45	113.1	543.333	709.6	37.9224	16.56	29.92	14.8076	1.6224	9.48491
	4	45	116.827	475.2	600.8	10.3899	15.28	28.76	14.7948	1.5852	9.65095
F1 3x hybrid (D)	1	43	137.831	605.6	839.2	20.3657	17.84	31.9167	16.0844	1.6056	12.8768
	2	46	166.881	754.4	831.2	24.7688	16.24	33.76	14.0452	1.8348	12.287
	3	42	152.565	938.333	998.4	24.8572	17.76	36.12	14.6692	1.6008	11.5371
	4	47	184.192	759.6	982	10.9804	18.72	36.36	14.6948	1.7352	15.2615
2x hybrid ('Tester 3')	1	46	96.8334	533.6	589.6	57.0996	16.92	28.52	15.5948	1.8552	7.61219
	2	46	140.304	857.6	758.8	70.8508	15.68	33.6	14.0336	1.9764	10.2714
	3	40	155.421	1053.6	1178.4	64.0543	17.32	38.76	14.7108	1.6992	11.5154
	4	41	119.823	736.8	749.6	65.2321	16.76	32.52	15.0732	1.8168	8.88933
